# Supplementary material for: An Updated Systematic Review and Meta-Analysis of Diagnostic Accuracy of Dynamic Contrast Enhancement and Diffusion-Weighted MRI in Differentiating Benign and Malignant Non-Mass Enhancement Lesions
Source: J Clin Med. 2025 Jun 30;14(13):4628. doi: 10.3390/jcm14134628 (PMC12250181; doi:10.3390/jcm14134628)
Supplement: Supplementary file 1 [file jcm-14-04628-s001.zip]

Archive with 1 entries (1 files):
- jcm-3678019-supplementary.pdf
